# Supplementary material for: Evolution of Telencephalon Anterior–Posterior Patterning through Core Endogenous Network Bifurcation
Source: Entropy (Basel). 2024 Jul 26;26(8):631. doi: 10.3390/e26080631 (PMC11353805; doi:10.3390/e26080631)
Supplement: Supplementary file 1 [file entropy-26-00631-s001.zip]

Archive with 1 entries (1 files):
- entropy-3038285-supplementary.xlsx
