# Supplementary material for: Evolution of Telencephalon Anterior–Posterior Patterning through Core Endogenous Network Bifurcation
Source: Entropy (Basel). 2024 Jul 26;26(8):631. doi: 10.3390/e26080631 (PMC11353805; doi:10.3390/e26080631)
Supplement: Supplementary file 1 [file entropy-26-00631-s001.zip › entropy-3038285-supplementary.xlsx]

## Sheet: All_Boolean_Variations
	Point					Linear
1.1	S1	S2	S3
A	0	1			0	1	0	0.333333	1	1	0	0.666667			A=Fgf8	A (t+1) = D (t)
B	1	0			1	1	0	0.666667	1	0	0	0.333333			B=Emx2	B (t+1) = NOT A (t)
C	0	1			0	0	0	0	0	0	1	0.333333			C=Pax6	C (t+1) =A (t) AND (NOT B (t)) AND (NOT E (t))
D	0	1			1	0	0	0.333333	1	0	1	0.666667			D=Sp8	D (t+1) = (NOT B (t)) AND (NOT E (t))
E	1	0			1	0	0	0.333333	0	0	0	0			E=Coup-tfi	E (t+1) = (NOT A (t)) AND (NOT C(t)) AND (NOT D (t))
Attractor_Size	6	2			14			14	10			10
1.2
A	0	1														A (t+1) = D (t)
B	1	0														B (t+1) = NOT A (t)
C	0	1														C (t+1) =A (t) AND (NOT B (t)) AND (NOT E (t))
D	0	1														D (t+1) = (NOT B (t)) AND (NOT E (t))
E	1	0														E (t+1) = (NOT A (t)) OR (NOT C(t)) OR (NOT D (t))
Attractor_Size	31	1
1.3
A	0	1														A (t+1) = D (t)
B	1	0														B (t+1) = NOT A (t)
C	0	1														C (t+1) =A (t) AND (NOT B (t)) AND (NOT E (t))
D	0	1														D (t+1) = (NOT B (t)) AND (NOT E (t))
E	1	0														E (t+1) = (NOT A (t)) OR (NOT C(t)) AND (NOT D (t))
Attractor_Size	30	2
1.4
A	0	1														A (t+1) = D (t)
B	1	0														B (t+1) = NOT A (t)
C	0	1														C (t+1) =A (t) AND (NOT B (t)) AND (NOT E (t))
D	0	1														D (t+1) = (NOT B (t)) AND (NOT E (t))
E	1	0														E (t+1) = (NOT D (t)) OR (NOT A (t)) AND (NOT C(t))
Attractor_Size	30	2
1.5
A	0	1			0	1	0	0.333333	1	1	0	0.666667				A (t+1) = D (t)
B	1	0			1	1	0	0.666667	1	0	0	0.333333				B (t+1) = NOT A (t)
C	0	1			0	0	0	0	0	0	1	0.333333				C (t+1) =A (t) AND (NOT B (t)) AND (NOT E (t))
D	0	1			1	0	0	0.333333	1	0	1	0.666667				D (t+1) = (NOT B (t)) AND (NOT E (t))
E	1	0			1	1	0	0.666667	0	0	0	0				E (t+1) = (NOT C(t)) OR (NOT D (t)) AND (NOT A (t))
Attractor_Size	6	2			14			14	10			10
1.6
A	0	1														A (t+1) = D (t)
B	1	0														B (t+1) = NOT A (t)
C	0	1														C (t+1) =A (t) AND (NOT B (t)) AND (NOT E (t))
D	0	1														D (t+1) = (NOT B (t)) AND (NOT E (t))
E	1	0														E (t+1) = (NOT A (t)) AND (NOT C(t)) OR (NOT D (t))
Attractor_Size	30	2
1.7
A	0	1														A (t+1) = D (t)
B	1	0														B (t+1) = NOT A (t)
C	0	1														C (t+1) =A (t) AND (NOT B (t)) AND (NOT E (t))
D	0	1														D (t+1) = (NOT B (t)) AND (NOT E (t))
E	1	0														E (t+1) = (NOT D (t)) AND (NOT A (t)) OR (NOT C(t))
Attractor_Size	31	1
1.8
A	0	1														A (t+1) = D (t)
B	1	0														B (t+1) = NOT A (t)
C	0	1														C (t+1) =A (t) AND (NOT B (t)) AND (NOT E (t))
D	0	1														D (t+1) = (NOT B (t)) AND (NOT E (t))
E	1	0														E (t+1) = (NOT C(t)) AND (NOT D (t)) OR (NOT A (t))
Attractor_Size	30	2
2.1
A	0	1	0		0	0	1	0.333333	1	1	0	0.666667	0	0	0	A (t+1) = D (t)
B	1	0	1		0	1	1	0.666667	1	0	0	0.333333	1	1	1	B (t+1) = NOT A (t)
C	0	1	1		1	1	1	1	1	1	1	1	1	0	0.5	C (t+1) =A (t) OR (NOT B (t)) OR (NOT E (t))
D	0	1	0		0	1	0	0.333333	1	0	1	0.666667	0	0	0	D (t+1) = (NOT B (t)) AND (NOT E (t))
E	1	0	0		0	0	0	0	0	0	0	0	1	0	0.5	E (t+1) = (NOT A (t)) AND (NOT C(t)) AND (NOT D (t))
Attractor_Size	1	1	2		13			13	10			10	3
2.2
A	0	1														A (t+1) = D (t)
B	1	0														B (t+1) = NOT A (t)
C	0	1														C (t+1) =A (t) OR (NOT B (t)) OR (NOT E (t))
D	0	1														D (t+1) = (NOT B (t)) AND (NOT E (t))
E	1	0														E (t+1) = (NOT A (t)) OR (NOT C(t)) OR (NOT D (t))
Attractor_Size	31	1
2.3
A	0	1			1	0	1	0.666667								A (t+1) = D (t)
B	1	0			0	0	1	0.333333								B (t+1) = NOT A (t)
C	0	1			1	1	1	1								C (t+1) =A (t) OR (NOT B (t)) OR (NOT E (t))
D	0	1			0	1	1	0.666667								D (t+1) = (NOT B (t)) AND (NOT E (t))
E	1	0			0	0	0	0								E (t+1) = (NOT A (t)) OR (NOT C(t)) AND (NOT D (t))
Attractor_Size	21	2			9			9
2.4
A	0	1	0		1	0	1	0.666667		0	1	0.5	0	0	0	A (t+1) = D (t)
B	1	0	1		0	0	1	0.333333	0	1	1	0.666667	1	1	1	B (t+1) = NOT A (t)
C	0	1	1		1	1	1	1	1	1	1	1	1	0	0.5	C (t+1) =A (t) OR (NOT B (t)) OR (NOT E (t))
D	0	1	0		0	1	1	0.666667	0	1	0	0.333333	0	0	0	D (t+1) = (NOT B (t)) AND (NOT E (t))
E	1	0	0		0	0	0	0	0	0	0	0	1	0	0.5	E (t+1) = (NOT D (t)) OR (NOT A (t)) AND (NOT C(t))
Attractor_Size	1	2	8		9			9	9			9	3
2.5
A	0	1														A (t+1) = D (t)
B	1	0														B (t+1) = NOT A (t)
C	0	1														C (t+1) =A (t) OR (NOT B (t)) OR (NOT E (t))
D	0	1														D (t+1) = (NOT B (t)) AND (NOT E (t))
E	1	0														E (t+1) = (NOT C(t)) OR (NOT D (t)) AND (NOT A (t))
Attractor_Size	30	2
2.6
A	0	1			0	1	0	0.333333	1	0	1	0.666667				A (t+1) = D (t)
B	1	0			1	1	0	0.666667	0	0	1	0.333333				B (t+1) = NOT A (t)
C	0	1			1	0	1	0.666667	1	1	1	1				C (t+1) =A (t) OR (NOT B (t)) OR (NOT E (t))
D	0	1			1	0	0	0.333333	0	1	1	0.666667				D (t+1) = (NOT B (t)) AND (NOT E (t))
E	1	0			1	0	0	0.333333	0	0	0	0				E (t+1) = (NOT A (t)) AND (NOT C(t)) OR (NOT D (t))
Attractor_Size	6	2			14			14	10			10
2.7
A	0	1			1	0	1	0.666667								A (t+1) = D (t)
B	1	0			0	0	1	0.333333								B (t+1) = NOT A (t)
C	0	1			1	1	1	1								C (t+1) =A (t) OR (NOT B (t)) OR (NOT E (t))
D	0	1			0	1	1	0.666667								D (t+1) = (NOT B (t)) AND (NOT E (t))
E	1	0			0	0	0	0								E (t+1) = (NOT D (t)) AND (NOT A (t)) OR (NOT C(t))
Attractor_Size	24	1			7			7
2.8
A	0	1			1	0	1	0.666667								A (t+1) = D (t)
B	1	0			0	0	1	0.333333								B (t+1) = NOT A (t)
C	0	1			1	1	1	1								C (t+1) =A (t) OR (NOT B (t)) OR (NOT E (t))
D	0	1			0	1	1	0.666667								D (t+1) = (NOT B (t)) AND (NOT E (t))
E	1	0			0	0	1	0.333333								E (t+1) = (NOT C(t)) AND (NOT D (t)) OR (NOT A (t))
Attractor_Size	21	2			9			9
3.1
A	0	1			0	1	1	0.666667	1	0	0	0.333333				A (t+1) = D (t)
B	1	0			0	1	0	0.333333	1	0	1	0.666667				B (t+1) = NOT A (t)
C	0	1			1	1	1	1	0	1	1	0.666667				C (t+1) =A (t) OR (NOT B (t)) AND (NOT E (t))
D	0	1			1	1	0	0.666667	0	0	1	0.333333				D (t+1) = (NOT B (t)) AND (NOT E (t))
E	1	0			0	0	0	0	0	0	0	0				E (t+1) = (NOT A (t)) AND (NOT C(t)) AND (NOT D (t))
Attractor_Size	6	2			10			10	14			14
3.2
A	0	1														A (t+1) = D (t)
B	1	0														B (t+1) = NOT A (t)
C	0	1														C (t+1) =A (t) OR (NOT B (t)) AND (NOT E (t))
D	0	1														D (t+1) = (NOT B (t)) AND (NOT E (t))
E	1	0														E (t+1) = (NOT A (t)) OR (NOT C(t)) OR (NOT D (t))
Attractor_Size	31	1
3.3
A	0	1			1	1	0	0.666667								A (t+1) = D (t)
B	1	0			1	0	0	0.333333								B (t+1) = NOT A (t)
C	0	1			1	1	1	1								C (t+1) =A (t) OR (NOT B (t)) AND (NOT E (t))
D	0	1			1	0	1	0.666667								D (t+1) = (NOT B (t)) AND (NOT E (t))
E	1	0			0	0	0	0								E (t+1) = (NOT A (t)) OR (NOT C(t)) AND (NOT D (t))
Attractor_Size	25	2			5			5
3.4
A	0	1			0	1	1	0.666667								A (t+1) = D (t)
B	1	0			0	1	0	0.333333								B (t+1) = NOT A (t)
C	0	1			1	1	1	1								C (t+1) =A (t) OR (NOT B (t)) AND (NOT E (t))
D	0	1			1	1	0	0.666667								D (t+1) = (NOT B (t)) AND (NOT E (t))
E	1	0			0	0	0	0								E (t+1) = (NOT D (t)) OR (NOT A (t)) AND (NOT C(t))
Attractor_Size	26	2			4			4
3.5
A	0	1			0	1	0	0.333333	0	1	1	0.666667				A (t+1) = D (t)
B	1	0			1	1	0	0.666667	0	1	0	0.333333				B (t+1) = NOT A (t)
C	0	1			1	0	1	0.666667	1	1	1	1				C (t+1) =A (t) OR (NOT B (t)) AND (NOT E (t))
D	0	1			1	0	0	0.333333	1	1	0	0.666667				D (t+1) = (NOT B (t)) AND (NOT E (t))
E	1	0			1	0	0	0.333333	0	0	0	0				E (t+1) = (NOT C(t)) OR (NOT D (t)) AND (NOT A (t))
Attractor_Size	6	2			14			14	10			10
3.6
A	0	1														A (t+1) = D (t)
B	1	0														B (t+1) = NOT A (t)
C	0	1														C (t+1) =A (t) OR (NOT B (t)) AND (NOT E (t))
D	0	1														D (t+1) = (NOT B (t)) AND (NOT E (t))
E	1	0														E (t+1) = (NOT A (t)) AND (NOT C(t)) OR (NOT D (t))
Attractor_Size	30	2
3.7
A	0	1			1	1	0	0.666667								A (t+1) = D (t)
B	1	0			1	0	0	0.333333								B (t+1) = NOT A (t)
C	0	1			1	1	1	1								C (t+1) =A (t) OR (NOT B (t)) AND (NOT E (t))
D	0	1			1	0	1	0.666667								D (t+1) = (NOT B (t)) AND (NOT E (t))
E	1	0			0	0	0	0								E (t+1) = (NOT D (t)) AND (NOT A (t)) OR (NOT C(t))
Attractor_Size	28	1			3			3
3.8
A	0	1														A (t+1) = D (t)
B	1	0														B (t+1) = NOT A (t)
C	0	1														C (t+1) =A (t) OR (NOT B (t)) AND (NOT E (t))
D	0	1														D (t+1) = (NOT B (t)) AND (NOT E (t))
E	1	0														E (t+1) = (NOT C(t)) AND (NOT D (t)) OR (NOT A (t))
Attractor_Size	30	2
4.1
A	0	1			1	0	0	0.333333	1	0	1	0.666667				A (t+1) = D (t)
B	1	0			1	0	1	0.666667	0	0	1	0.333333				B (t+1) = NOT A (t)
C	0	1			0	0	1	0.333333	0	1	1	0.666667				C (t+1) = (NOT E (t)) OR A (t) AND (NOT B (t))
D	0	1			0	0	1	0.333333	0	1	1	0.666667				D (t+1) = (NOT B (t)) AND (NOT E (t))
E	1	0			0	0	1	0.333333	0	0	0	0				E (t+1) = (NOT A (t)) AND (NOT C(t)) AND (NOT D (t))
Attractor_Size	6	2			14			14	10			10
4.2
A	0	1														A (t+1) = D (t)
B	1	0														B (t+1) = NOT A (t)
C	0	1														C (t+1) = (NOT E (t)) OR A (t) AND (NOT B (t))
D	0	1														D (t+1) = (NOT B (t)) AND (NOT E (t))
E	1	0														E (t+1) = (NOT A (t)) OR (NOT C(t)) OR (NOT D (t))
Attractor_Size	31	1
4.3
A	0	1														A (t+1) = D (t)
B	1	0														B (t+1) = NOT A (t)
C	0	1														C (t+1) = (NOT E (t)) OR A (t) AND (NOT B (t))
D	0	1														D (t+1) = (NOT B (t)) AND (NOT E (t))
E	1	0														E (t+1) = (NOT A (t)) OR (NOT C(t)) AND (NOT D (t))
Attractor_Size	30	2
4.4
A	0	1														A (t+1) = D (t)
B	1	0														B (t+1) = NOT A (t)
C	0	1														C (t+1) = (NOT E (t)) OR A (t) AND (NOT B (t))
D	0	1														D (t+1) = (NOT B (t)) AND (NOT E (t))
E	1	0														E (t+1) = (NOT D (t)) OR (NOT A (t)) AND (NOT C(t))
Attractor_Size	30	2
4.5
A	0	1			1	0	0	0.333333	1	0	1	0.666667				A (t+1) = D (t)
B	1	0			1	0	1	0.666667	0	0	1	0.333333				B (t+1) = NOT A (t)
C	0	1			0	0	1	0.333333	0	1	1	0.666667				C (t+1) = (NOT E (t)) OR A (t) AND (NOT B (t))
D	0	1			0	0	1	0.333333	0	1	1	0.666667				D (t+1) = (NOT B (t)) AND (NOT E (t))
E	1	0			0	0	1	0.333333	0	0	0	0				E (t+1) = (NOT C(t)) OR (NOT D (t)) AND (NOT A (t))
Attractor_Size	6	2			14			14	10			10
4.6
A	0	1														A (t+1) = D (t)
B	1	0														B (t+1) = NOT A (t)
C	0	1														C (t+1) = (NOT E (t)) OR A (t) AND (NOT B (t))
D	0	1														D (t+1) = (NOT B (t)) AND (NOT E (t))
E	1	0														E (t+1) = (NOT A (t)) AND (NOT C(t)) OR (NOT D (t))
Attractor_Size	30	2
4.7
A	0	1														A (t+1) = D (t)
B	1	0														B (t+1) = NOT A (t)
C	0	1														C (t+1) = (NOT E (t)) OR A (t) AND (NOT B (t))
D	0	1														D (t+1) = (NOT B (t)) AND (NOT E (t))
E	1	0														E (t+1) = (NOT D (t)) AND (NOT A (t)) OR (NOT C(t))
Attractor_Size	31	1
4.8
A	0	1														A (t+1) = D (t)
B	1	0														B (t+1) = NOT A (t)
C	0	1														C (t+1) = (NOT E (t)) OR A (t) AND (NOT B (t))
D	0	1														D (t+1) = (NOT B (t)) AND (NOT E (t))
E	1	0														E (t+1) = (NOT C(t)) AND (NOT D (t)) OR (NOT A (t))
Attractor_Size	30	2
5.1
A	0	1			1	0	1	0.666667	1	0	0	0.333333				A (t+1) = D (t)
B	1	0			0	0	1	0.333333	1	0	1	0.666667				B (t+1) = NOT A (t)
C	0	1			1	1	0	0.666667	0	1	0	0.333333				C (t+1) = (NOT B (t)) OR (NOT E (t)) ANDA (t)
D	0	1			0	1	1	0.666667	0	0	1	0.333333				D (t+1) = (NOT B (t)) AND (NOT E (t))
E	1	0			0	0	0	0	0	0	0	0				E (t+1) = (NOT A (t)) AND (NOT C(t)) AND (NOT D (t))
Attractor_Size	6	2			10			10	14			14
5.2
A	0	1														A (t+1) = D (t)
B	1	0														B (t+1) = NOT A (t)
C	0	1														C (t+1) = (NOT B (t)) OR (NOT E (t)) ANDA (t)
D	0	1														D (t+1) = (NOT B (t)) AND (NOT E (t))
E	1	0														E (t+1) = (NOT A (t)) OR (NOT C(t)) OR (NOT D (t))
Attractor_Size	31	1
5.3
A	0	1			1	0	1	0.666667								A (t+1) = D (t)
B	1	0			0	0	1	0.333333								B (t+1) = NOT A (t)
C	0	1			1	1	0	0.666667								C (t+1) = (NOT B (t)) OR (NOT E (t)) ANDA (t)
D	0	1			0	1	1	0.666667								D (t+1) = (NOT B (t)) AND (NOT E (t))
E	1	0			0	0	0	0								E (t+1) = (NOT A (t)) OR (NOT C(t)) AND (NOT D (t))
Attractor_Size	23	2			7			7
5.4
A	0	1			1	0	1	0.666667								A (t+1) = D (t)
B	1	0			0	0	1	0.333333								B (t+1) = NOT A (t)
C	0	1			1	1	0	0.666667								C (t+1) = (NOT B (t)) OR (NOT E (t)) ANDA (t)
D	0	1			0	1	1	0.666667								D (t+1) = (NOT B (t)) AND (NOT E (t))
E	1	0			0	0	0	0								E (t+1) = (NOT D (t)) OR (NOT A (t)) AND (NOT C(t))
Attractor_Size	24	2			6			6
5.5
A	0	1			1	0	1	0.666667	1	0	0	0.333333				A (t+1) = D (t)
B	1	0			0	0	1	0.333333	1	0	1	0.666667				B (t+1) = NOT A (t)
C	0	1			1	1	0	0.666667	0	0	0	0				C (t+1) = (NOT B (t)) OR (NOT E (t)) ANDA (t)
D	0	1			0	1	1	0.666667	0	0	1	0.333333				D (t+1) = (NOT B (t)) AND (NOT E (t))
E	1	0			0	0	0	0	1	0	1	0.666667				E (t+1) = (NOT C(t)) OR (NOT D (t)) AND (NOT A (t))
Attractor_Size	6	2			10			10	14			14
5.6
A	0	1														A (t+1) = D (t)
B	1	0														B (t+1) = NOT A (t)
C	0	1														C (t+1) = (NOT B (t)) OR (NOT E (t)) ANDA (t)
D	0	1														D (t+1) = (NOT B (t)) AND (NOT E (t))
E	1	0														E (t+1) = (NOT A (t)) AND (NOT C(t)) OR (NOT D (t))
Attractor_Size	30	2
5.7
A	0	1														A (t+1) = D (t)
B	1	0														B (t+1) = NOT A (t)
C	0	1														C (t+1) = (NOT B (t)) OR (NOT E (t)) ANDA (t)
D	0	1														D (t+1) = (NOT B (t)) AND (NOT E (t))
E	1	0														E (t+1) = (NOT D (t)) AND (NOT A (t)) OR (NOT C(t))
Attractor_Size	31	1
5.8
A	0	1														A (t+1) = D (t)
B	1	0														B (t+1) = NOT A (t)
C	0	1														C (t+1) = (NOT B (t)) OR (NOT E (t)) ANDA (t)
D	0	1														D (t+1) = (NOT B (t)) AND (NOT E (t))
E	1	0														E (t+1) = (NOT C(t)) AND (NOT D (t)) OR (NOT A (t))
Attractor_Size	30	2
6.1
A	0	1	0		1	0	1	0.666667	1	0	0	0.333333	0	0	0	A (t+1) = D (t)
B	1	0	1		0	0	1	0.333333	1	0	1	0.666667	1	1	1	B (t+1) = NOT A (t)
C	0	1	1		1	1	1	1	1	1	1	1	0	1	0.5	C (t+1) =A (t) AND (NOT B (t)) OR (NOT E (t))
D	0	1	0		0	1	1	0.666667	0	0	1	0.333333	0	0	0	D (t+1) = (NOT B (t)) AND (NOT E (t))
E	1	0	0		0	0	0	0	0	0	0	0	0	1	0.5	E (t+1) = (NOT A (t)) AND (NOT C(t)) AND (NOT D (t))
Attractor_Size	2	2	1		10			10	14			14	3
6.2
A	0	1														A (t+1) = D (t)
B	1	0														B (t+1) = NOT A (t)
C	0	1														C (t+1) =A (t) AND (NOT B (t)) OR (NOT E (t))
D	0	1														D (t+1) = (NOT B (t)) AND (NOT E (t))
E	1	0														E (t+1) = (NOT A (t)) OR (NOT C(t)) OR (NOT D (t))
Attractor_Size	31	1
6.3
A	0	1			1	0	1	0.666667								A (t+1) = D (t)
B	1	0			0	0	1	0.333333								B (t+1) = NOT A (t)
C	0	1			1	1	1	1								C (t+1) =A (t) AND (NOT B (t)) OR (NOT E (t))
D	0	1			0	1	1	0.666667								D (t+1) = (NOT B (t)) AND (NOT E (t))
E	1	0			0	0	0	0								E (t+1) = (NOT A (t)) OR (NOT C(t)) AND (NOT D (t))
Attractor_Size	23	2			7			7
6.4
A	0	1	0		0	0	1	0.333333	1	0	1	0.666667	0	0	0	A (t+1) = D (t)
B	1	0	1		0	1	1	0.666667	0	0	1	0.333333	1	1	1	B (t+1) = NOT A (t)
C	0	1	1		1	1	1	1	1	1	1	1	0	1	0.5	C (t+1) =A (t) AND (NOT B (t)) OR (NOT E (t))
D	0	1	0		0	1	0	0.333333	0	1	1	0.666667	0	0	0	D (t+1) = (NOT B (t)) AND (NOT E (t))
E	1	0	0		0	0	0	0	0	0	0	0	0	1	0.5	E (t+1) = (NOT D (t)) OR (NOT A (t)) AND (NOT C(t))
Attractor_Size	5	2	1		4			4	6			6	14
6.5
A	0	1			1	0	1	0.666667	1	0	0	0.333333				A (t+1) = D (t)
B	1	0			0	0	1	0.333333	1	0	1	0.666667				B (t+1) = NOT A (t)
C	0	1			1	1	1	1	0	1	1	0.666667				C (t+1) =A (t) AND (NOT B (t)) OR (NOT E (t))
D	0	1			0	1	1	0.666667	0	0	1	0.333333				D (t+1) = (NOT B (t)) AND (NOT E (t))
E	1	0			0	0	0	0	0	0	1	0.333333				E (t+1) = (NOT C(t)) OR (NOT D (t)) AND (NOT A (t))
Attractor_Size	6	2			10			10	14			14
6.6
A	0	1														A (t+1) = D (t)
B	1	0														B (t+1) = NOT A (t)
C	0	1														C (t+1) =A (t) AND (NOT B (t)) OR (NOT E (t))
D	0	1														D (t+1) = (NOT B (t)) AND (NOT E (t))
E	1	0														E (t+1) = (NOT A (t)) AND (NOT C(t)) OR (NOT D (t))
Attractor_Size	30	2
6.7
A	0	1			1	0	1	0.666667								A (t+1) = D (t)
B	1	0			0	0	1	0.333333								B (t+1) = NOT A (t)
C	0	1			1	1	1	1								C (t+1) =A (t) AND (NOT B (t)) OR (NOT E (t))
D	0	1			0	1	1	0.666667								D (t+1) = (NOT B (t)) AND (NOT E (t))
E	1	0			0	0	0	0								E (t+1) = (NOT D (t)) AND (NOT A (t)) OR (NOT C(t))
Attractor_Size	26	1			5			5
6.8
A	0	1														A (t+1) = D (t)
B	1	0														B (t+1) = NOT A (t)
C	0	1														C (t+1) =A (t) AND (NOT B (t)) OR (NOT E (t))
D	0	1														D (t+1) = (NOT B (t)) AND (NOT E (t))
E	1	0														E (t+1) = (NOT C(t)) AND (NOT D (t)) OR (NOT A (t))
Attractor_Size	30	2
7.1
A	0	1			1	0	1	0.666667	1	0	0	0.333333				A (t+1) = D (t)
B	1	0			0	0	1	0.333333	1	0	1	0.666667				B (t+1) = NOT A (t)
C	0	1			1	1	1	1	0	1	1	0.666667				C (t+1) = (NOT E (t)) ANDA (t) OR (NOT B (t))
D	0	1			0	1	1	0.666667	0	0	1	0.333333				D (t+1) = (NOT B (t)) AND (NOT E (t))
E	1	0			0	0	0	0	0	0	0	0				E (t+1) = (NOT A (t)) AND (NOT C(t)) AND (NOT D (t))
Attractor_Size	6	2			10			10	14			14
7.2
A	0	1														A (t+1) = D (t)
B	1	0														B (t+1) = NOT A (t)
C	0	1														C (t+1) = (NOT E (t)) ANDA (t) OR (NOT B (t))
D	0	1														D (t+1) = (NOT B (t)) AND (NOT E (t))
E	1	0														E (t+1) = (NOT A (t)) OR (NOT C(t)) OR (NOT D (t))
Attractor_Size	31	1
7.3
A	0	1			1	0	1	0.666667								A (t+1) = D (t)
B	1	0			0	0	1	0.333333								B (t+1) = NOT A (t)
C	0	1			1	1	1	1								C (t+1) = (NOT E (t)) ANDA (t) OR (NOT B (t))
D	0	1			0	1	1	0.666667								D (t+1) = (NOT B (t)) AND (NOT E (t))
E	1	0			0	0	0	0								E (t+1) = (NOT A (t)) OR (NOT C(t)) AND (NOT D (t))
Attractor_Size	23	2			7			7
7.4
A	0	1			1	0	1	0.666667								A (t+1) = D (t)
B	1	0			0	0	1	0.333333								B (t+1) = NOT A (t)
C	0	1			1	1	1	1								C (t+1) = (NOT E (t)) ANDA (t) OR (NOT B (t))
D	0	1			0	1	1	0.666667								D (t+1) = (NOT B (t)) AND (NOT E (t))
E	1	0			0	0	0	0								E (t+1) = (NOT D (t)) OR (NOT A (t)) AND (NOT C(t))
Attractor_Size	24	2			6			6
7.5
A	0	1			1	0	1	0.666667	1	0	0	0.333333				A (t+1) = D (t)
B	1	0			0	0	1	0.333333	1	0	1	0.666667				B (t+1) = NOT A (t)
C	0	1			1	1	1	1	0	1	1	0.666667				C (t+1) = (NOT E (t)) ANDA (t) OR (NOT B (t))
D	0	1			0	1	1	0.666667	0	0	1	0.333333				D (t+1) = (NOT B (t)) AND (NOT E (t))
E	1	0			0	0	0	0	0	0	1	0.333333				E (t+1) = (NOT C(t)) OR (NOT D (t)) AND (NOT A (t))
Attractor_Size	6	2			10			10	14			14
7.6
A	0	1														A (t+1) = D (t)
B	1	0														B (t+1) = NOT A (t)
C	0	1														C (t+1) = (NOT E (t)) ANDA (t) OR (NOT B (t))
D	0	1														D (t+1) = (NOT B (t)) AND (NOT E (t))
E	1	0														E (t+1) = (NOT A (t)) AND (NOT C(t)) OR (NOT D (t))
Attractor_Size	30	2
7.7
A	0	1			1	0	1	0.666667								A (t+1) = D (t)
B	1	0			0	0	1	0.333333								B (t+1) = NOT A (t)
C	0	1			1	1	1	1								C (t+1) = (NOT E (t)) ANDA (t) OR (NOT B (t))
D	0	1			0	1	1	0.666667								D (t+1) = (NOT B (t)) AND (NOT E (t))
E	1	0			0	0	0	0								E (t+1) = (NOT D (t)) AND (NOT A (t)) OR (NOT C(t))
Attractor_Size	26	1			5			5
7.8
A	0	1														A (t+1) = D (t)
B	1	0														B (t+1) = NOT A (t)
C	0	1														C (t+1) = (NOT E (t)) ANDA (t) OR (NOT B (t))
D	0	1														D (t+1) = (NOT B (t)) AND (NOT E (t))
E	1	0														E (t+1) = (NOT C(t)) AND (NOT D (t)) OR (NOT A (t))
Attractor_Size	30	2
8.1
A	0	1			1	0	1	0.666667	1	0	0	0.333333				A (t+1) = D (t)
B	1	0			0	0	1	0.333333	1	0	1	0.666667				B (t+1) = NOT A (t)
C	0	1			1	1	1	1	0	1	1	0.666667				C (t+1) = (NOT B (t)) AND (NOT E (t)) OR A (t)
D	0	1			0	1	1	0.666667	0	0	1	0.333333				D (t+1) = (NOT B (t)) AND (NOT E (t))
E	1	0			0	0	0	0	0	0	0	0				E (t+1) = (NOT A (t)) AND (NOT C(t)) AND (NOT D (t))
Attractor_Size	6	2			10			10	14			14
8.2
A	0	1														A (t+1) = D (t)
B	1	0														B (t+1) = NOT A (t)
C	0	1														C (t+1) = (NOT B (t)) AND (NOT E (t)) OR A (t)
D	0	1														D (t+1) = (NOT B (t)) AND (NOT E (t))
E	1	0														E (t+1) = (NOT A (t)) OR (NOT C(t)) OR (NOT D (t))
Attractor_Size	31	1
8.3
A	0	1			1	0	1	0.666667								A (t+1) = D (t)
B	1	0			0	0	1	0.333333								B (t+1) = NOT A (t)
C	0	1			1	1	1	1								C (t+1) = (NOT B (t)) AND (NOT E (t)) OR A (t)
D	0	1			0	1	1	0.666667								D (t+1) = (NOT B (t)) AND (NOT E (t))
E	1	0			0	0	0	0								E (t+1) = (NOT A (t)) OR (NOT C(t)) AND (NOT D (t))
Attractor_Size	21	2			9			9
8.4
A	0	1			1	0	1	0.666667								A (t+1) = D (t)
B	1	0			0	0	1	0.333333								B (t+1) = NOT A (t)
C	0	1			1	1	1	1								C (t+1) = (NOT B (t)) AND (NOT E (t)) OR A (t)
D	0	1			0	1	1	0.666667								D (t+1) = (NOT B (t)) AND (NOT E (t))
E	1	0			0	0	0	0								E (t+1) = (NOT D (t)) OR (NOT A (t)) AND (NOT C(t))
Attractor_Size	21	2			9			9
8.5
A	0	1			1	0	1	0.666667	1	0	0	0.333333				A (t+1) = D (t)
B	1	0			0	0	1	0.333333	1	0	1	0.666667				B (t+1) = NOT A (t)
C	0	1			1	1	1	1	0	1	1	0.666667				C (t+1) = (NOT B (t)) AND (NOT E (t)) OR A (t)
D	0	1			0	1	1	0.666667	0	0	1	0.333333				D (t+1) = (NOT B (t)) AND (NOT E (t))
E	1	0			0	0	0	0	0	0	1	0.333333				E (t+1) = (NOT C(t)) OR (NOT D (t)) AND (NOT A (t))
Attractor_Size	6	2			10			10	14			14
8.6
A	0	1														A (t+1) = D (t)
B	1	0														B (t+1) = NOT A (t)
C	0	1														C (t+1) = (NOT B (t)) AND (NOT E (t)) OR A (t)
D	0	1														D (t+1) = (NOT B (t)) AND (NOT E (t))
E	1	0														E (t+1) = (NOT A (t)) AND (NOT C(t)) OR (NOT D (t))
Attractor_Size	30	2
8.7
A	0	1			1	0	1	0.666667								A (t+1) = D (t)
B	1	0			0	0	1	0.333333								B (t+1) = NOT A (t)
C	0	1			1	1	1	1								C (t+1) = (NOT B (t)) AND (NOT E (t)) OR A (t)
D	0	1			0	1	1	0.666667								D (t+1) = (NOT B (t)) AND (NOT E (t))
E	1	0			0	0	0	0								E (t+1) = (NOT D (t)) AND (NOT A (t)) OR (NOT C(t))
Attractor_Size	24	1			7			7
8.8
A	0	1			1	0	1	0.666667								A (t+1) = D (t)
B	1	0			0	0	1	0.333333								B (t+1) = NOT A (t)
C	0	1			1	1	1	1								C (t+1) = (NOT B (t)) AND (NOT E (t)) OR A (t)
D	0	1			0	1	1	0.666667								D (t+1) = (NOT B (t)) AND (NOT E (t))
E	1	0			0	0	1	0.333333								E (t+1) = (NOT C(t)) AND (NOT D (t)) OR (NOT A (t))
Attractor_Size	21	2			9			9
9.1
A	1	0														A (t+1) = D (t)
B	0	1														B (t+1) = NOT A (t)
C	1	0														C (t+1) =A (t) AND (NOT B (t)) AND (NOT E (t))
D	1	0														D (t+1) = (NOT B (t)) OR (NOT E (t))
E	0	1														E (t+1) = (NOT A (t)) AND (NOT C(t)) AND (NOT D (t))
Attractor_Size	31	1
9.2
A	0	1	1		1	0	0	0.333333	1	1	0	0.666667	1	1	1	A (t+1) = D (t)
B	1	0	0		1	0	1	0.666667	1	0	0	0.333333	0	0	0	B (t+1) = NOT A (t)
C	0	1	0		0	0	0	0	0	0	0	0	1	0	0.5	C (t+1) =A (t) AND (NOT B (t)) AND (NOT E (t))
D	0	1	1		0	0	1	0.333333	1	0	1	0.666667	1	1	1	D (t+1) = (NOT B (t)) OR (NOT E (t))
E	1	0	1		1	1	1	1	1	1	1	1	1	0	0.5	E (t+1) = (NOT A (t)) OR (NOT C(t)) OR (NOT D (t))
Attractor_Size
9.3
A	1	0														A (t+1) = D (t)
B	0	1														B (t+1) = NOT A (t)
C	1	0														C (t+1) =A (t) AND (NOT B (t)) AND (NOT E (t))
D	1	0														D (t+1) = (NOT B (t)) OR (NOT E (t))
E	0	1														E (t+1) = (NOT A (t)) OR (NOT C(t)) AND (NOT D (t))
Attractor_Size	30	2
9.4
A	1	0			1	0	0	0.333333								A (t+1) = D (t)
B	0	1			1	0	1	0.666667								B (t+1) = NOT A (t)
C	1	0			0	0	0	0								C (t+1) =A (t) AND (NOT B (t)) AND (NOT E (t))
D	1	0			0	0	1	0.333333								D (t+1) = (NOT B (t)) OR (NOT E (t))
E	0	1			1	1	1	1								E (t+1) = (NOT D (t)) OR (NOT A (t)) AND (NOT C(t))
Attractor_Size	24	1			7			7
9.5
A	1	0			1	0	0	0.333333								A (t+1) = D (t)
B	0	1			1	0	1	0.666667								B (t+1) = NOT A (t)
C	1	0			0	0	0	0								C (t+1) =A (t) AND (NOT B (t)) AND (NOT E (t))
D	1	0			0	0	1	0.333333								D (t+1) = (NOT B (t)) OR (NOT E (t))
E	0	1			1	0	1	0.666667								E (t+1) = (NOT C(t)) OR (NOT D (t)) AND (NOT A (t))
Attractor_Size	21	2			9			9
9.6
A	1	0			1	0	0	0.333333								A (t+1) = D (t)
B	0	1			1	0	1	0.666667								B (t+1) = NOT A (t)
C	1	0			0	0	0	0								C (t+1) =A (t) AND (NOT B (t)) AND (NOT E (t))
D	1	0			0	0	1	0.333333								D (t+1) = (NOT B (t)) OR (NOT E (t))
E	0	1			1	1	1	1								E (t+1) = (NOT A (t)) AND (NOT C(t)) OR (NOT D (t))
Attractor_Size	20	2			10			10
9.7
A	0	1	1		0	0	1	0.333333	1	1	0	0.666667	1	1	1	A (t+1) = D (t)
B	1	0	0		0	1	1	0.666667	1	0	0	0.333333	0	0	0	B (t+1) = NOT A (t)
C	0	0	1		0	0	0	0	0	0	0	0	1	0	0.5	C (t+1) =A (t) AND (NOT B (t)) AND (NOT E (t))
D	0	1	1		0	1	0	0.333333	1	0	1	0.666667	1	1	1	D (t+1) = (NOT B (t)) OR (NOT E (t))
E	1	1	0		1	1	1	1	1	1	1	1	1	0	0.5	E (t+1) = (NOT D (t)) AND (NOT A (t)) OR (NOT C(t))
Attractor_Size	2	8	1		9			9	9			9	3
9.8
A	1	0			1	0	0	0.333333	1	0	1	0.666667				A (t+1) = D (t)
B	0	1			1	0	1	0.666667	0	0	1	0.333333				B (t+1) = NOT A (t)
C	1	0			0	0	0	0	0	1	0	0.333333				C (t+1) =A (t) AND (NOT B (t)) AND (NOT E (t))
D	1	0			0	0	1	0.333333	0	1	1	0.666667				D (t+1) = (NOT B (t)) OR (NOT E (t))
E	0	1			1	1	1	1	0	1	1	0.666667				E (t+1) = (NOT C(t)) AND (NOT D (t)) OR (NOT A (t))
Attractor_Size	6	2			10			10	14			14
10.1
A	1	0														A (t+1) = D (t)
B	0	1														B (t+1) = NOT A (t)
C	1	0														C (t+1) =A (t) OR (NOT B (t)) OR (NOT E (t))
D	1	0														D (t+1) = (NOT B (t)) OR (NOT E (t))
E	0	1														E (t+1) = (NOT A (t)) AND (NOT C(t)) AND (NOT D (t))
Attractor_Size	31	1
10.2
A	1	0			1	0	0	0.333333	1	0	1	0.666667				A (t+1) = D (t)
B	0	1			1	0	1	0.666667	0	0	1	0.333333				B (t+1) = NOT A (t)
C	1	0			0	1	1	0.666667	1	1	1	1				C (t+1) =A (t) OR (NOT B (t)) OR (NOT E (t))
D	1	0			0	0	1	0.333333	0	1	1	0.666667				D (t+1) = (NOT B (t)) OR (NOT E (t))
E	0	1			1	1	1	1	0	1	1	0.666667				E (t+1) = (NOT A (t)) OR (NOT C(t)) OR (NOT D (t))
Attractor_Size	6	2			10			10	14			14
10.3
A	1	0														A (t+1) = D (t)
B	0	1														B (t+1) = NOT A (t)
C	1	0														C (t+1) =A (t) OR (NOT B (t)) OR (NOT E (t))
D	1	0														D (t+1) = (NOT B (t)) OR (NOT E (t))
E	0	1														E (t+1) = (NOT A (t)) OR (NOT C(t)) AND (NOT D (t))
Attractor_Size	30	2
10.4
A	1	0														A (t+1) = D (t)
B	0	1														B (t+1) = NOT A (t)
C	1	0														C (t+1) =A (t) OR (NOT B (t)) OR (NOT E (t))
D	1	0														D (t+1) = (NOT B (t)) OR (NOT E (t))
E	0	1														E (t+1) = (NOT D (t)) OR (NOT A (t)) AND (NOT C(t))
Attractor_Size	31	1
10.5
A	1	0														A (t+1) = D (t)
B	0	1														B (t+1) = NOT A (t)
C	1	0														C (t+1) =A (t) OR (NOT B (t)) OR (NOT E (t))
D	1	0														D (t+1) = (NOT B (t)) OR (NOT E (t))
E	0	1														E (t+1) = (NOT C(t)) OR (NOT D (t)) AND (NOT A (t))
Attractor_Size	30	2
10.6
A	1	0														A (t+1) = D (t)
B	0	1														B (t+1) = NOT A (t)
C	1	0														C (t+1) =A (t) OR (NOT B (t)) OR (NOT E (t))
D	1	0														D (t+1) = (NOT B (t)) OR (NOT E (t))
E	0	1														E (t+1) = (NOT A (t)) AND (NOT C(t)) OR (NOT D (t))
Attractor_Size	30	2
10.7
A	1	0														A (t+1) = D (t)
B	0	1														B (t+1) = NOT A (t)
C	1	0														C (t+1) =A (t) OR (NOT B (t)) OR (NOT E (t))
D	1	0														D (t+1) = (NOT B (t)) OR (NOT E (t))
E	0	1														E (t+1) = (NOT D (t)) AND (NOT A (t)) OR (NOT C(t))
Attractor_Size	30	2
10.8
A	1	0			1	0	0	0.333333	1	0	1	0.666667				A (t+1) = D (t)
B	0	1			1	0	1	0.666667	0	0	1	0.333333				B (t+1) = NOT A (t)
C	1	0			0	1	1	0.666667	1	1	1	1				C (t+1) =A (t) OR (NOT B (t)) OR (NOT E (t))
D	1	0			0	0	1	0.333333	0	1	1	0.666667				D (t+1) = (NOT B (t)) OR (NOT E (t))
E	0	1			1	1	1	1	0	0	1	0.333333				E (t+1) = (NOT C(t)) AND (NOT D (t)) OR (NOT A (t))
Attractor_Size	6	2			10			10	14			14
11.1
A	1	0														A (t+1) = D (t)
B	0	1														B (t+1) = NOT A (t)
C	1	0														C (t+1) =A (t) OR (NOT B (t)) AND (NOT E (t))
D	1	0														D (t+1) = (NOT B (t)) OR (NOT E (t))
E	0	1														E (t+1) = (NOT A (t)) AND (NOT C(t)) AND (NOT D (t))
Attractor_Size	31	1
11.2
A	0	1	1		1	0	0	0.333333	1	0	1	0.666667	1	1	1	A (t+1) = D (t)
B	1	0	0		1	0	1	0.666667	0	0	1	0.333333	0	0	0	B (t+1) = NOT A (t)
C	0	1	0		0	0	0	0	0	0	0	0	1	0	0.5	C (t+1) =A (t) OR (NOT B (t)) AND (NOT E (t))
D	0	1	1		0	0	1	0.333333	0	1	1	0.666667	1	1	1	D (t+1) = (NOT B (t)) OR (NOT E (t))
E	1	0	1		1	1	1	1	1	1	1	1	1	0	0.5	E (t+1) = (NOT A (t)) OR (NOT C(t)) OR (NOT D (t))
Attractor_Size	2	2	1		10			10	14			14	3
11.3
A	1	0														A (t+1) = D (t)
B	0	1														B (t+1) = NOT A (t)
C	1	0														C (t+1) =A (t) OR (NOT B (t)) AND (NOT E (t))
D	1	0														D (t+1) = (NOT B (t)) OR (NOT E (t))
E	0	1														E (t+1) = (NOT A (t)) OR (NOT C(t)) AND (NOT D (t))
Attractor_Size	30	2
11.4
A	1	0			1	0	0	0.333333								A (t+1) = D (t)
B	0	1			1	0	1	0.666667								B (t+1) = NOT A (t)
C	1	0			0	0	0	0								C (t+1) =A (t) OR (NOT B (t)) AND (NOT E (t))
D	1	0			0	0	1	0.333333								D (t+1) = (NOT B (t)) OR (NOT E (t))
E	0	1			1	1	1	1								E (t+1) = (NOT D (t)) OR (NOT A (t)) AND (NOT C(t))
Attractor_Size	26	1			5			5
11.5
A	1	0														A (t+1) = D (t)
B	0	1														B (t+1) = NOT A (t)
C	1	0														C (t+1) =A (t) OR (NOT B (t)) AND (NOT E (t))
D	1	0														D (t+1) = (NOT B (t)) OR (NOT E (t))
E	0	1														E (t+1) = (NOT C(t)) OR (NOT D (t)) AND (NOT A (t))
Attractor_Size	30	2
11.6
A	1	0			1	0	0	0.333333								A (t+1) = D (t)
B	0	1			1	0	1	0.666667								B (t+1) = NOT A (t)
C	1	0			0	0	0	0								C (t+1) =A (t) OR (NOT B (t)) AND (NOT E (t))
D	1	0			0	0	1	0.333333								D (t+1) = (NOT B (t)) OR (NOT E (t))
E	0	1			1	1	1	1								E (t+1) = (NOT A (t)) AND (NOT C(t)) OR (NOT D (t))
Attractor_Size	23	2			7			7
11.7
A	1	0	1		1	0	0	0.333333	1	0	1	0.666667	1	1	1	A (t+1) = D (t)
B	0	1	0		1	0	1	0.666667	0	0	1	0.333333	0	0	0	B (t+1) = NOT A (t)
C	1	0	0		0	0	0	0	0	0	0	0	1	0	0.5	C (t+1) =A (t) OR (NOT B (t)) AND (NOT E (t))
D	1	0	1		0	0	1	0.333333	0	1	1	0.666667	1	1	1	D (t+1) = (NOT B (t)) OR (NOT E (t))
E	0	1	1		1	1	1	1	1	1	1	1	1	0	0.5	E (t+1) = (NOT D (t)) AND (NOT A (t)) OR (NOT C(t))
Attractor_Size	5	2	1		6			6	4			4	14
11.8	1	0			1	0	0	0.333333	0	1	1	0.666667
A	0	1			1	0	1	0.666667	0	1	0	0.333333				A (t+1) = D (t)
B	1	0			0	0	0	0	1	0	0	0.333333				B (t+1) = NOT A (t)
C	1	0			0	0	1	0.333333	1	1	0	0.666667				C (t+1) =A (t) OR (NOT B (t)) AND (NOT E (t))
D	0	1			1	1	1	1	1	1	0	0.666667				D (t+1) = (NOT B (t)) OR (NOT E (t))
E	6	2			10			10	14			14				E (t+1) = (NOT C(t)) AND (NOT D (t)) OR (NOT A (t))
Attractor_Size
12.1
A	1	0														A (t+1) = D (t)
B	0	1														B (t+1) = NOT A (t)
C	1	0														C (t+1) = (NOT E (t)) OR A (t) AND (NOT B (t))
D	1	0														D (t+1) = (NOT B (t)) OR (NOT E (t))
E	0	1														E (t+1) = (NOT A (t)) AND (NOT C(t)) AND (NOT D (t))
Attractor_Size	31	1
12.2
A	1	0			1	0	0	0.333333	1	0	1	0.666667				A (t+1) = D (t)
B	0	1			1	0	1	0.666667	0	0	1	0.333333				B (t+1) = NOT A (t)
C	1	0			0	0	0	0	0	1	0	0.333333				C (t+1) = (NOT E (t)) OR A (t) AND (NOT B (t))
D	1	0			0	0	1	0.333333	0	1	1	0.666667				D (t+1) = (NOT B (t)) OR (NOT E (t))
E	0	1			1	1	1	1	1	1	1	1				E (t+1) = (NOT A (t)) OR (NOT C(t)) OR (NOT D (t))
Attractor_Size	6	2			10			10	14			14
12.3
A	1	0														A (t+1) = D (t)
B	0	1														B (t+1) = NOT A (t)
C	1	0														C (t+1) = (NOT E (t)) OR A (t) AND (NOT B (t))
D	1	0														D (t+1) = (NOT B (t)) OR (NOT E (t))
E	0	1														E (t+1) = (NOT A (t)) OR (NOT C(t)) AND (NOT D (t))
Attractor_Size	30	2
12.4
A	1	0			1	0	0	0.333333								A (t+1) = D (t)
B	0	1			1	0	1	0.666667								B (t+1) = NOT A (t)
C	1	0			0	0	0	0								C (t+1) = (NOT E (t)) OR A (t) AND (NOT B (t))
D	1	0			0	0	1	0.333333								D (t+1) = (NOT B (t)) OR (NOT E (t))
E	0	1			1	1	1	1								E (t+1) = (NOT D (t)) OR (NOT A (t)) AND (NOT C(t))
Attractor_Size	26	1			5			5
12.5
A	1	0														A (t+1) = D (t)
B	0	1														B (t+1) = NOT A (t)
C	1	0														C (t+1) = (NOT E (t)) OR A (t) AND (NOT B (t))
D	1	0														D (t+1) = (NOT B (t)) OR (NOT E (t))
E	0	1														E (t+1) = (NOT C(t)) OR (NOT D (t)) AND (NOT A (t))
Attractor_Size	30	2
12.6
A	1	0			1	0	0	0.333333								A (t+1) = D (t)
B	0	1			1	0	1	0.666667								B (t+1) = NOT A (t)
C	1	0			0	0	0	0								C (t+1) = (NOT E (t)) OR A (t) AND (NOT B (t))
D	1	0			0	0	1	0.333333								D (t+1) = (NOT B (t)) OR (NOT E (t))
E	0	1			1	1	1	1								E (t+1) = (NOT A (t)) AND (NOT C(t)) OR (NOT D (t))
Attractor_Size	23	2			7			7
12.7
A	1	0			1	0	0	0.333333								A (t+1) = D (t)
B	0	1			1	0	1	0.666667								B (t+1) = NOT A (t)
C	1	0			0	0	0	0								C (t+1) = (NOT E (t)) OR A (t) AND (NOT B (t))
D	1	0			0	0	1	0.333333								D (t+1) = (NOT B (t)) OR (NOT E (t))
E	0	1			1	1	1	1								E (t+1) = (NOT D (t)) AND (NOT A (t)) OR (NOT C(t))
Attractor_Size	24	2			6			6
12.8
A	1	0			1	0	0	0.333333	0	1	1	0.666667				A (t+1) = D (t)
B	0	1			1	0	1	0.666667	0	1	0	0.333333				B (t+1) = NOT A (t)
C	1	0			0	0	0	0	1	0	0	0.333333				C (t+1) = (NOT E (t)) OR A (t) AND (NOT B (t))
D	1	0			0	0	1	0.333333	1	1	0	0.666667				D (t+1) = (NOT B (t)) OR (NOT E (t))
E	0	1			1	1	1	1	1	1	0	0.666667				E (t+1) = (NOT C(t)) AND (NOT D (t)) OR (NOT A (t))
Attractor_Size	6	2			10			10	14			14
13.1
A	1	0														A (t+1) = D (t)
B	0	1														B (t+1) = NOT A (t)
C	1	0														C (t+1) = (NOT B (t)) OR (NOT E (t)) ANDA (t)
D	1	0														D (t+1) = (NOT B (t)) OR (NOT E (t))
E	0	1														E (t+1) = (NOT A (t)) AND (NOT C(t)) AND (NOT D (t))
Attractor_Size	31	1
13.2
A	1	0			1	0	0	0.333333	1	0	1	0.666667				A (t+1) = D (t)
B	0	1			1	0	1	0.666667	0	0	1	0.333333				B (t+1) = NOT A (t)
C	1	0			0	0	0	0	0	1	0	0.333333				C (t+1) = (NOT B (t)) OR (NOT E (t)) ANDA (t)
D	1	0			0	0	1	0.333333	0	1	1	0.666667				D (t+1) = (NOT B (t)) OR (NOT E (t))
E	0	1			1	1	1	1	1	1	1	1				E (t+1) = (NOT A (t)) OR (NOT C(t)) OR (NOT D (t))
Attractor_Size	6	2			10			10	14			14
13.3
A	1	0														A (t+1) = D (t)
B	0	1														B (t+1) = NOT A (t)
C	1	0														C (t+1) = (NOT B (t)) OR (NOT E (t)) ANDA (t)
D	1	0														D (t+1) = (NOT B (t)) OR (NOT E (t))
E	0	1														E (t+1) = (NOT A (t)) OR (NOT C(t)) AND (NOT D (t))
Attractor_Size	30	2
13.4
A	1	0			1	0	0	0.333333								A (t+1) = D (t)
B	0	1			1	0	1	0.666667								B (t+1) = NOT A (t)
C	1	0			0	0	0	0								C (t+1) = (NOT B (t)) OR (NOT E (t)) ANDA (t)
D	1	0			0	0	1	0.333333								D (t+1) = (NOT B (t)) OR (NOT E (t))
E	0	1			1	1	1	1								E (t+1) = (NOT D (t)) OR (NOT A (t)) AND (NOT C(t))
Attractor_Size	24	1			7			7
13.5
A	1	0			1	0	0	0.333333								A (t+1) = D (t)
B	0	1			1	0	1	0.666667								B (t+1) = NOT A (t)
C	1	0			0	0	0	0								C (t+1) = (NOT B (t)) OR (NOT E (t)) ANDA (t)
D	1	0			0	0	1	0.333333								D (t+1) = (NOT B (t)) OR (NOT E (t))
E	0	1			1	0	1	0.666667								E (t+1) = (NOT C(t)) OR (NOT D (t)) AND (NOT A (t))
Attractor_Size	22	2			8			8
13.6
A	1	0			1	0	0	0.333333								A (t+1) = D (t)
B	0	1			1	0	1	0.666667								B (t+1) = NOT A (t)
C	1	0			0	0	0	0								C (t+1) = (NOT B (t)) OR (NOT E (t)) ANDA (t)
D	1	0			0	0	1	0.333333								D (t+1) = (NOT B (t)) OR (NOT E (t))
E	0	1			1	1	1	1								E (t+1) = (NOT A (t)) AND (NOT C(t)) OR (NOT D (t))
Attractor_Size	21	2			9			9
13.7
A	1	0			1	0	0	0.333333								A (t+1) = D (t)
B	0	1			1	0	1	0.666667								B (t+1) = NOT A (t)
C	1	0			0	0	0	0								C (t+1) = (NOT B (t)) OR (NOT E (t)) ANDA (t)
D	1	0			0	0	1	0.333333								D (t+1) = (NOT B (t)) OR (NOT E (t))
E	0	1			1	1	1	1								E (t+1) = (NOT D (t)) AND (NOT A (t)) OR (NOT C(t))
Attractor_Size	21	2			9			9
13.8
A	1	0			1	0	0	0.333333	1	0	1	0.666667				A (t+1) = D (t)
B	0	1			1	0	1	0.666667	0	0	1	0.333333				B (t+1) = NOT A (t)
C	1	0			0	0	0	0	0	1	0	0.333333				C (t+1) = (NOT B (t)) OR (NOT E (t)) ANDA (t)
D	1	0			0	0	1	0.333333	0	1	1	0.666667				D (t+1) = (NOT B (t)) OR (NOT E (t))
E	0	1			1	1	1	1	0	1	1	0.666667				E (t+1) = (NOT C(t)) AND (NOT D (t)) OR (NOT A (t))
Attractor_Size	6	2			10			10	14			14
14.1
A	1	0														A (t+1) = D (t)
B	0	1														B (t+1) = NOT A (t)
C	1	0														C (t+1) =A (t) AND (NOT B (t)) OR (NOT E (t))
D	1	0														D (t+1) = (NOT B (t)) OR (NOT E (t))
E	0	1														E (t+1) = (NOT A (t)) AND (NOT C(t)) AND (NOT D (t))
Attractor_Size	31	1
14.2
A	1	0			0	0	1	0.333333	0	1	1	0.666667				A (t+1) = D (t)
B	0	1			0	1	1	0.666667	0	1	0	0.333333				B (t+1) = NOT A (t)
C	1	0			0	0	0	0	1	0	0	0.333333				C (t+1) =A (t) AND (NOT B (t)) OR (NOT E (t))
D	1	0			0	1	0	0.333333	1	1	0	0.666667				D (t+1) = (NOT B (t)) OR (NOT E (t))
E	0	1			1	1	1	1	1	1	1	1				E (t+1) = (NOT A (t)) OR (NOT C(t)) OR (NOT D (t))
Attractor_Size	6	2			10			10	14			14
14.3
A	1	0														A (t+1) = D (t)
B	0	1														B (t+1) = NOT A (t)
C	1	0														C (t+1) =A (t) AND (NOT B (t)) OR (NOT E (t))
D	1	0														D (t+1) = (NOT B (t)) OR (NOT E (t))
E	0	1														E (t+1) = (NOT A (t)) OR (NOT C(t)) AND (NOT D (t))
Attractor_Size	30	2
14.4
A	1	0			0	1	0	0.333333								A (t+1) = D (t)
B	0	1			1	1	0	0.666667								B (t+1) = NOT A (t)
C	1	0			0	0	0	0	孤立的							C (t+1) =A (t) AND (NOT B (t)) OR (NOT E (t))
D	1	0			1	0	0	0.333333								D (t+1) = (NOT B (t)) OR (NOT E (t))
E	0	1			1	1	1	1								E (t+1) = (NOT D (t)) OR (NOT A (t)) AND (NOT C(t))
Attractor_Size	28	1			3			3
14.5
A	1	0														A (t+1) = D (t)
B	0	1														B (t+1) = NOT A (t)
C	1	0														C (t+1) =A (t) AND (NOT B (t)) OR (NOT E (t))
D	1	0														D (t+1) = (NOT B (t)) OR (NOT E (t))
E	0	1														E (t+1) = (NOT C(t)) OR (NOT D (t)) AND (NOT A (t))
Attractor_Size	30	2
14.6
A	1	0			1	0	0	0.333333								A (t+1) = D (t)
B	0	1			1	0	1	0.666667								B (t+1) = NOT A (t)
C	1	0			0	0	0	0								C (t+1) =A (t) AND (NOT B (t)) OR (NOT E (t))
D	1	0			0	0	1	0.333333								D (t+1) = (NOT B (t)) OR (NOT E (t))
E	0	1			1	1	1	1								E (t+1) = (NOT A (t)) AND (NOT C(t)) OR (NOT D (t))
Attractor_Size	25	2			5			5
14.7
A	1	0			1	0	0	0.333333								A (t+1) = D (t)
B	0	1			1	0	1	0.666667								B (t+1) = NOT A (t)
C	1	0			0	0	0	0								C (t+1) =A (t) AND (NOT B (t)) OR (NOT E (t))
D	1	0			0	0	1	0.333333								D (t+1) = (NOT B (t)) OR (NOT E (t))
E	0	1			1	1	1	1								E (t+1) = (NOT D (t)) AND (NOT A (t)) OR (NOT C(t))
Attractor_Size	26	2			4			4
14.8
A	1	0			1	0	0	0.333333	1	0	1	0.666667				A (t+1) = D (t)
B	0	1			1	0	1	0.666667	0	0	1	0.333333				B (t+1) = NOT A (t)
C	1	0			0	0	0	0	0	1	0	0.333333				C (t+1) =A (t) AND (NOT B (t)) OR (NOT E (t))
D	1	0			0	0	1	0.333333	0	1	1	0.666667				D (t+1) = (NOT B (t)) OR (NOT E (t))
E	0	1			1	1	1	1	0	1	1	0.666667				E (t+1) = (NOT C(t)) AND (NOT D (t)) OR (NOT A (t))
Attractor_Size	6	2			10			10	14			14
15.1
A	1	0														A (t+1) = D (t)
B	0	1														B (t+1) = NOT A (t)
C	1	0														C (t+1) = (NOT E (t)) ANDA (t) OR (NOT B (t))
D	1	0														D (t+1) = (NOT B (t)) OR (NOT E (t))
E	0	1														E (t+1) = (NOT A (t)) AND (NOT C(t)) AND (NOT D (t))
Attractor_Size	31	1
15.2
A	1	0			1	0	0	0.333333	1	0	1	0.666667				A (t+1) = D (t)
B	0	1			1	0	1	0.666667	0	0	1	0.333333				B (t+1) = NOT A (t)
C	1	0			0	0	1	0.333333	0	1	1	0.666667				C (t+1) = (NOT E (t)) ANDA (t) OR (NOT B (t))
D	1	0			0	0	1	0.333333	0	1	1	0.666667				D (t+1) = (NOT B (t)) OR (NOT E (t))
E	0	1			1	1	1	1	0	1	1	0.666667				E (t+1) = (NOT A (t)) OR (NOT C(t)) OR (NOT D (t))
Attractor_Size	6	2			10			10	14			14
15.3
A	1	0														A (t+1) = D (t)
B	0	1														B (t+1) = NOT A (t)
C	1	0														C (t+1) = (NOT E (t)) ANDA (t) OR (NOT B (t))
D	1	0														D (t+1) = (NOT B (t)) OR (NOT E (t))
E	0	1														E (t+1) = (NOT A (t)) OR (NOT C(t)) AND (NOT D (t))
Attractor_Size	30	2
15.4
A	1	0														A (t+1) = D (t)
B	0	1														B (t+1) = NOT A (t)
C	1	0														C (t+1) = (NOT E (t)) ANDA (t) OR (NOT B (t))
D	1	0														D (t+1) = (NOT B (t)) OR (NOT E (t))
E	0	1														E (t+1) = (NOT D (t)) OR (NOT A (t)) AND (NOT C(t))
Attractor_Size	31	1
15.5
A	1	0														A (t+1) = D (t)
B	0	1														B (t+1) = NOT A (t)
C	1	0														C (t+1) = (NOT E (t)) ANDA (t) OR (NOT B (t))
D	1	0														D (t+1) = (NOT B (t)) OR (NOT E (t))
E	0	1														E (t+1) = (NOT C(t)) OR (NOT D (t)) AND (NOT A (t))
Attractor_Size	30	2
15.6
A	1	0														A (t+1) = D (t)
B	0	1														B (t+1) = NOT A (t)
C	1	0														C (t+1) = (NOT E (t)) ANDA (t) OR (NOT B (t))
D	1	0														D (t+1) = (NOT B (t)) OR (NOT E (t))
E	0	1														E (t+1) = (NOT A (t)) AND (NOT C(t)) OR (NOT D (t))
Attractor_Size	30	2
15.7
A	1	0														A (t+1) = D (t)
B	0	1														B (t+1) = NOT A (t)
C	1	0														C (t+1) = (NOT E (t)) ANDA (t) OR (NOT B (t))
D	1	0														D (t+1) = (NOT B (t)) OR (NOT E (t))
E	0	1														E (t+1) = (NOT D (t)) AND (NOT A (t)) OR (NOT C(t))
Attractor_Size	30	2
15.8
A	1	0			1	0	0	0.333333	0	1	1	0.666667				A (t+1) = D (t)
B	0	1			1	0	1	0.666667	0	1	0	0.333333				B (t+1) = NOT A (t)
C	1	0			0	0	1	0.333333	1	1	0	0.666667				C (t+1) = (NOT E (t)) ANDA (t) OR (NOT B (t))
D	1	0			0	0	1	0.333333	1	1	0	0.666667				D (t+1) = (NOT B (t)) OR (NOT E (t))
E	0	1			1	1	1	1	1	1	0	0.666667				E (t+1) = (NOT C(t)) AND (NOT D (t)) OR (NOT A (t))
Attractor_Size	6	2			10			10	14			14
16.1
A	1	0														A (t+1) = D (t)
B	0	1														B (t+1) = NOT A (t)
C	1	0														C (t+1) = (NOT B (t)) AND (NOT E (t)) OR A (t)
D	1	0														D (t+1) = (NOT B (t)) OR (NOT E (t))
E	0	1														E (t+1) = (NOT A (t)) AND (NOT C(t)) AND (NOT D (t))
Attractor_Size	31	1
16.2
A	1	0			1	0	0	0.333333	0	1	1	0.666667				A (t+1) = D (t)
B	0	1			1	0	1	0.666667	0	1	0	0.333333				B (t+1) = NOT A (t)
C	1	0			0	1	0	0.333333	1	0	1	0.666667				C (t+1) = (NOT B (t)) AND (NOT E (t)) OR A (t)
D	1	0			0	0	1	0.333333	1	1	0	0.666667				D (t+1) = (NOT B (t)) OR (NOT E (t))
E	0	1			1	1	1	1	1	1	1	1				E (t+1) = (NOT A (t)) OR (NOT C(t)) OR (NOT D (t))
Attractor_Size	6	2			10			10	14			14
16.3
A	1	0														A (t+1) = D (t)
B	0	1														B (t+1) = NOT A (t)
C	1	0														C (t+1) = (NOT B (t)) AND (NOT E (t)) OR A (t)
D	1	0														D (t+1) = (NOT B (t)) OR (NOT E (t))
E	0	1														E (t+1) = (NOT A (t)) OR (NOT C(t)) AND (NOT D (t))
Attractor_Size	30	2
16.4
A	1	0														A (t+1) = D (t)
B	0	1														B (t+1) = NOT A (t)
C	1	0														C (t+1) = (NOT B (t)) AND (NOT E (t)) OR A (t)
D	1	0														D (t+1) = (NOT B (t)) OR (NOT E (t))
E	0	1														E (t+1) = (NOT D (t)) OR (NOT A (t)) AND (NOT C(t))
Attractor_Size	31	1
16.5
A	1	0														A (t+1) = D (t)
B	0	1														B (t+1) = NOT A (t)
C	1	0														C (t+1) = (NOT B (t)) AND (NOT E (t)) OR A (t)
D	1	0														D (t+1) = (NOT B (t)) OR (NOT E (t))
E	0	1														E (t+1) = (NOT C(t)) OR (NOT D (t)) AND (NOT A (t))
Attractor_Size	30	2
16.6
A	1	0			1	0	0	0.333333								A (t+1) = D (t)
B	0	1			1	0	1	0.666667								B (t+1) = NOT A (t)
C	1	0			0	1	0	0.333333								C (t+1) = (NOT B (t)) AND (NOT E (t)) OR A (t)
D	1	0			0	0	1	0.333333								D (t+1) = (NOT B (t)) OR (NOT E (t))
E	0	1			1	1	1	1								E (t+1) = (NOT A (t)) AND (NOT C(t)) OR (NOT D (t))
Attractor_Size	23	2			7			7
16.7
A	1	0			1	0	0	0.333333								A (t+1) = D (t)
B	0	1			1	0	1	0.666667								B (t+1) = NOT A (t)
C	1	0			0	1	0	0.333333								C (t+1) = (NOT B (t)) AND (NOT E (t)) OR A (t)
D	1	0			0	0	1	0.333333								D (t+1) = (NOT B (t)) OR (NOT E (t))
E	0	1			1	1	1	1								E (t+1) = (NOT D (t)) AND (NOT A (t)) OR (NOT C(t))
Attractor_Size	24	2			6			6
16.8
A	1	0			1	0	0	0.333333	0	1	1	0.666667				A (t+1) = D (t)
B	0	1			1	0	1	0.666667	0	1	0	0.333333				B (t+1) = NOT A (t)
C	1	0			0	1	0	0.333333	1	1	1	1				C (t+1) = (NOT B (t)) AND (NOT E (t)) OR A (t)
D	1	0			0	0	1	0.333333	1	1	0	0.666667				D (t+1) = (NOT B (t)) OR (NOT E (t))
E	0	1			1	1	1	1	0	1	0	0.333333				E (t+1) = (NOT C(t)) AND (NOT D (t)) OR (NOT A (t))
Attractor_Size	6	2			10				14

## Sheet: parameter explore
n=0.1, k=2^0.1		n=0.5, k=2^0.5		n=1, k=2		n=1.1, k=2^1.1
Number of Random Initial Points:1000	Threshold for Fixed Points:1.000000e-12	Number of Random Initial Points:1000	Threshold for Fixed Points:1.000000e-12	Number of Random Initial Points:1000	Threshold for Fixed Points:1.000000e-12	Number of Random Initial Points:1000	Threshold for Fixed Points:1.000000e-12
Number of Stable Points:1		Number of Stable Points:1		Number of Stable Points:1		Number of Stable Points:1
Number of Appearance:	995	Number of Appearance:	980	Number of Appearance:	972	Number of Appearance:	985
Fgf8	0.4904	Fgf8	0.459	Fgf8	0.4181	Fgf8	0.4058
Pax6	0.1701	Pax6	0.1762	Pax6	0.1636	Pax6	0.1565
Emx2	0.5005	Emx2	0.5107	Emx2	0.5446	Emx2	0.5572
Coup-tfi	0.2592	Coup-tfi	0.2941	Coup-tfi	0.347	Coup-tfi	0.3628
Sp8	0.3405	Sp8	0.36	Sp8	0.3593	Sp8	0.3535
Number of Saddle Points:0		Number of Saddle Points:0		Number of Saddle Points:0
n=1.5, k=2^1.5		n=1.6, k=2^1.6		n=1.65, k=2^1.65		n=2, k=4
Number of Random Initial Points:1000	Threshold for Fixed Points:1.000000e-12	Number of Random Initial Points:1000	Threshold for Fixed Points:1.000000e-12	Number of Random Initial Points:1000	Threshold for Fixed Points:1.000000e-12	Number of Random Initial Points:1000	Threshold for Fixed Points:1.000000e-12
Number of Stable Points:1		Number of Stable Points:1		Number of Stable Points:1		Number of Stable Points:1
Number of Appearance:	1000	Number of Appearance:	1000	Number of Appearance:	961	Number of Appearance:	325
Fgf8	0.2742	Fgf8	0.1992	Fgf8	0.1661	Fgf8	0.0534
Pax6	0.0754	Pax6	0.0391	Pax6	0.0263	Pax6	0.0013
Emx2	0.7112	Emx2	0.8134	Emx2	0.8603	Emx2	0.9887
Coup-tfi	0.5428	Coup-tfi	0.6688	Coup-tfi	0.7303	Coup-tfi	0.9364
Sp8	0.2613	Sp8	0.2096	Sp8	0.1881	Sp8	0.1188
Number of Saddle Points:0		Number of Saddle Points:0		Number of Saddle Points:1
				Number of Appearance:	3
				Fgf8	0.449
				Pax6	0.1031
				Emx2	0.4314
				Coup-tfi	0.2111
				Sp8	0.3412
n=2.01		n=2.325		n=2.35
Number of Random Initial Points:1000	Threshold for Fixed Points:1.000000e-12	Number of Random Initial Points:1000	Threshold for Fixed Points:1.000000e-12	Number of Random Initial Points:1000	Threshold for Fixed Points:1.000000e-12
Number of Stable Points:1		Number of Stable Points:1		Number of Stable Points:2
Number of Appearance:	318	Number of Appearance:	362	Number of Appearance:	364	165
Fgf8	0.0518	Fgf8	0.0195	Fgf8	0.018	0.7039
Pax6	0.0012	Pax6	0	Pax6	0	0.4993
Emx2	0.9896	Emx2	0.9995	Emx2	0.9996	0.3092
Coup-tfi	0.9388	Coup-tfi	0.98	Coup-tfi	0.9816	0.1513
Sp8	0.1178	Sp8	0.0927	Sp8	0.0911	0.7228
Number of Saddle Points:1		Number of Saddle Points:1		Number of Saddle Points:1
Number of Appearance:	29	Number of Appearance:	54	Number of Appearance:	440
Fgf8	0.6184	Fgf8	0.669	Fgf8	0.6392
Pax6	0.3334	Pax6	0.4472	Pax6	0.4084
Emx2	0.363	Emx2	0.3361	Emx2	0.3596
Coup-tfi	0.1816	Coup-tfi	0.1727	Coup-tfi	0.1933
Sp8	0.5733	Sp8	0.6748	Sp8	0.6377
n=2.5			n=2.75
Number of Random Initial Points:1000	Threshold for Fixed Points:1.000000e-12		Number of Random Initial Points:1000	Threshold for Fixed Points:1.000000e-12
Number of Stable Points:2			Number of Stable Points:2
Number of Appearance:	189	364	Number of Appearance:	382	237
Fgf8	0.7875	0.0109	Fgf8	0.0044	0.8464
Pax6	0.6391	0	Pax6	0	0.7531
Emx2	0.2431	0.9999	Emx2	1	0.1904
Coup-tfi	0.1035	0.9891	Coup-tfi	0.9956	0.0722
Sp8	0.8443	0.0822	Sp8	0.0696	0.9301
Number of Saddle Points:1			Number of Saddle Points:1
Number of Appearance:	437		Number of Appearance:	373
Fgf8	0.5805		Fgf8	0.5491
Pax6	0.3371		Pax6	0.303
Emx2	0.4078		Emx2	0.436
Coup-tfi	0.2376		Coup-tfi	0.2657
Sp8	0.5693		Sp8	0.5371
n=3, k=8			n=10, k=1024
Number of Random Initial Points:1000	Threshold for Fixed Points:1.000000e-12		Number of Random Initial Points:1000	Threshold for Fixed Points:1.000000e-12
Number of Stable Points:2			Number of Stable Points:2
Number of Appearance:	387	203	Number of Appearance:	309	236
Fgf8	0.0016	0.8794	Fgf8	0	0.999
Pax6	0	0.8191	Pax6	0	0.999
Emx2	1	0.1553	Emx2	1	0.001
Coup-tfi	0.9984	0.0552	Coup-tfi	1	0.0003
Sp8	0.059	0.9697	Sp8	0.0005	1
Number of Saddle Points:1			Number of Saddle Points:1
Number of Appearance:	372		Number of Appearance:	136
Fgf8	0.534		Fgf8	0.5002
Pax6	0.2873		Pax6	0.2505
Emx2	0.4508		Emx2	0.4991
Coup-tfi	0.2814		Coup-tfi	0.3328
Sp8	0.5232		Sp8	0.5
n=25, k=2^25			n=3, k=10
Number of Random Initial Points:1000	Threshold for Fixed Points:1.000000e-12		Number of Random Initial Points:1000	Threshold for Fixed Points:1.000000e-12
Number of Stable Points:2			Number of Stable Points:2
Number of Appearance:	202	206	Number of Appearance:	347	224
Fgf8	1	0	Fgf8	0.0011	0.9047
Pax6	1	0	Pax6	0	0.8658
Emx2	0	1	Emx2	1	0.119
Coup-tfi	0	1	Coup-tfi	0.9989	0.041
Sp8	1	0	Sp8	0.0477	0.9828
Number of Saddle Points:1			Number of Saddle Points:1
Number of Appearance:	69		Number of Appearance:	409
Fgf8	0.5		Fgf8	0.497
Pax6	0.25		Pax6	0.2548
Emx2	0.5		Emx2	0.4489
Coup-tfi	0.3333		Coup-tfi	0.2957
Sp8	0.5		Sp8	0.4623
